# Supplementary material for: Highly Pathogenic Avian Influenza Clade 2.3.4.4 Subtype H5N6 Viruses Isolated from Wild Whooper Swans, Mongolia, 2020
Source: Emerg Infect Dis. 2021 Apr;27(4):1181–3. doi: 10.3201/eid2704.203859 (PMC8007304; doi:10.3201/eid2704.203859)
Supplement: Appendix 2 — GISAID data for highly pathogenic avian influenza clade 2.3.4.4 subtype H5N6 viruses isolated from wild whooper swans, Mongolia, 2020. [file 20-3859-Techapp-s2.xlsx]

## Sheet: Appendix 2 Table 1
Article DOI: https://doi.org/10.3201/eid2704.203859
Highly Pathogenic Avian Influenza Clade 2.3.4.4 Subtype H5N6 Viruses Isolated from Wild Whooper Swans, Mongolia, 2020
Appendix 2 Table 1. GISAID Acknowledgment. We gratefully acknowledge the authors, originating and submitting laboratories of the sequences from GISAID’s EpiFlu™ Database on which this research is based. The list is detailed below. All submitters of data may be contacted directly via www.gisaid.org.
Segment ID	Gene	Country	Isolate name	Segment ID	Gene	Country	Isolate name
EPI1326835	NS	China	A/Jiangsu/1/2018	EPI1639929	NS	China	A/Common pheasant/Hunan/2/2016
EPI1326832	NP	China	A/Jiangsu/1/2018	EPI1639930	MP	China	A/Common pheasant/Hunan/2/2016
EPI1326828	PB2	China	A/Jiangsu/1/2018	EPI1639935	HA	China	A/Common pheasant/Hunan/2/2016
EPI1352814	NP	China	A/Jiangsu/32888/2018	EPI1639922	MP	China	A/Peacock/Hunan/1/2016
EPI1352815	NS	China	A/Jiangsu/32888/2018	EPI1639921	NS	China	A/Peacock/Hunan/1/2016
EPI1352816	MP	China	A/Jiangsu/32888/2018	EPI1639927	HA	China	A/Peacock/Hunan/1/2016
EPI1352818	PB2	China	A/Jiangsu/32888/2018	EPI1335784	NP	Vietnam	A/chicken/Vietnam/NCVD-16A26/2016
EPI1352819	PB1	China	A/Jiangsu/32888/2018	EPI1335785	NS	Vietnam	A/chicken/Vietnam/NCVD-16A26/2016
EPI1352820	NA	China	A/Jiangsu/32888/2018	EPI1335790	HA	Vietnam	A/chicken/Vietnam/NCVD-16A26/2016
EPI1352821	HA	China	A/Jiangsu/32888/2018	EPI1333877	HA	China	A/Environment/Fujian/05326/2016
EPI1665320	HA	Vietnam	A/duck/Nghe An/5382VTC/2019	EPI873664	NS	China	A/Hunan/55555/2016
EPI1665321	NP	Vietnam	A/duck/Nghe An/5382VTC/2019	EPI873668	HA	China	A/Hunan/55555/2016
EPI1665324	NS	Vietnam	A/duck/Nghe An/5382VTC/2019	EPI873662	NA	China	A/Hunan/55555/2016
EPI1665317	PB2	Vietnam	A/duck/Nghe An/5382VTC/2019	EPI1093302	HA	China	A/Ostrich/Guangxi/GX-1/2017 (H5N6)
EPI1355416	PB1	Russian Federation	A/common gull/Saratov/1676/2018	EPI1366989	NS	China	A/Env/Guangdong/C17272335/SHG/2017-5-16
EPI1355422	NS	Russian Federation	A/common gull/Saratov/1676/2018	EPI1366647	NA	China	A/Env/Guangdong/C17272335/SHG/2017-5-16
EPI1355418	HA	Russian Federation	A/common gull/Saratov/1676/2018	EPI1367062	NP	China	A/Env/Guangdong/C17272335/SHG/2017-5-16
EPI1355420	NA	Russian Federation	A/common gull/Saratov/1676/2018	EPI1366927	NS	China	A/Env/Guangdong/C172811415/MZH/2017-10-16
EPI1355421	MP	Russian Federation	A/common gull/Saratov/1676/2018	EPI1367000	NP	China	A/Env/Guangdong/C172811415/MZH/2017-10-16
EPI1355415	PB2	Russian Federation	A/common gull/Saratov/1676/2018	EPI1366935	NS	China	A/Env/Guangdong/Huizhou/C17280804/2017-11-21
EPI1355417	PA	Russian Federation	A/common gull/Saratov/1676/2018	EPI1367008	NP	China	A/Env/Guangdong/Huizhou/C17280804/2017-11-21
EPI1355419	NP	Russian Federation	A/common gull/Saratov/1676/2018	EPI1366933	NS	China	A/Env/Guangdong/Huizhou/C18280031/2018-01-22
EPI1352822	NP	China	A/Guangxi/32797/2018	EPI1367006	NP	China	A/Env/Guangdong/Huizhou/C18280031/2018-01-22
EPI1352823	NS	China	A/Guangxi/32797/2018	EPI1435186	NP	China	A/Environment/Jiangxi/45084/2016
EPI1352824	MP	China	A/Guangxi/32797/2018	EPI1366587	NA	China	A/Env/Guangdong/C172811414/MZH/2017-10-16
EPI1352825	PA	China	A/Guangxi/32797/2018	EPI1366929	NS	China	A/Env/Guangdong/C172811414/MZH/2017-10-16
EPI1352826	PB2	China	A/Guangxi/32797/2018	EPI1366856	MP	China	A/Env/Guangdong/C172811414/MZH/2017-10-16
EPI1352827	PB1	China	A/Guangxi/32797/2018	EPI1366582	NA	China	A/Env/Guangdong/zhanjiang/C17277346/2017-12-05
EPI1352828	NA	China	A/Guangxi/32797/2018	EPI1366988	NS	China	A/Goose/Guangdong/PO1707260055/GZH/2017-08-02
EPI1352829	HA	China	A/Guangxi/32797/2018	EPI1366646	NA	China	A/Goose/Guangdong/PO1707260055/GZH/2017-08-02
EPI1352798	NP	China	A/Guangxi/31906/2018	EPI1366915	MP	China	A/Goose/Guangdong/PO1707260055/GZH/2017-08-02
EPI1352799	NS	China	A/Guangxi/31906/2018	EPI1366930	NS	China	A/Env/Guangdong/zhanjiang/C18277209/2018-05-21
EPI1352800	MP	China	A/Guangxi/31906/2018	EPI1366857	MP	China	A/Env/Guangdong/zhanjiang/C18277209/2018-05-21
EPI1352801	PA	China	A/Guangxi/31906/2018	EPI1366955	NS	China	A/Env/Guangdong/Jieyang/C17289387/2017-12-05
EPI1352802	PB2	China	A/Guangxi/31906/2018	EPI1366945	NS	China	A/Env/Guangdong/Foshan/C172750608/2017-12-26
EPI1352803	PB1	China	A/Guangxi/31906/2018	EPI760083	NS	China	A/environment/Guangdong/01.01 SZSGXJK006-E/2016
EPI1352804	NA	China	A/Guangxi/31906/2018	EPI1435139	NS	China	A/Environment/Jiangxi/50445/2016
EPI1352805	HA	China	A/Guangxi/31906/2018	EPI1435115	NS	China	A/Environment/Jiangxi/50452/2016
EPI1366664	PB1	China	A/Env/Guangdong/zhanjiang/C18277050/2018-01-29	EPI866707	PA	Japan	A/duck/Hyogo/1/2016
EPI1366731	PB2	China	A/Env/Guangdong/zhanjiang/C18277050/2018-01-29	EPI866710	NA	Japan	A/duck/Hyogo/1/2016
EPI1366863	MP	China	A/Env/Guangdong/zhanjiang/C18277050/2018-01-29	EPI866711	MP	Japan	A/duck/Hyogo/1/2016
EPI1352806	NP	China	A/Guangdong/18SF020/2018	EPI866708	HA	Japan	A/duck/Hyogo/1/2016
EPI1352807	NS	China	A/Guangdong/18SF020/2018	EPI866706	PB1	Japan	A/duck/Hyogo/1/2016
EPI1352808	MP	China	A/Guangdong/18SF020/2018	EPI866704	PB2	Japan	A/duck/Hyogo/1/2016
EPI1352809	PA	China	A/Guangdong/18SF020/2018	EPI866709	NP	Japan	A/duck/Hyogo/1/2016
EPI1352810	PB2	China	A/Guangdong/18SF020/2018	EPI915873	MP	Taiwan	A/duck/Taiwan/1702004/2017
EPI1352811	PB1	China	A/Guangdong/18SF020/2018	EPI915867	PB2	Taiwan	A/duck/Taiwan/1702004/2017
EPI1352812	NA	China	A/Guangdong/18SF020/2018	EPI915868	PB1	Taiwan	A/duck/Taiwan/1702004/2017
EPI1352813	HA	China	A/Guangdong/18SF020/2018	EPI915874	NS	Taiwan	A/duck/Taiwan/1702004/2017
EPI1366667	PB1	China	A/Env/Guangdong/Qingyuan/C18285099/2018-02-28	EPI915870	HA	Taiwan	A/duck/Taiwan/1702004/2017
EPI1366942	NS	China	A/Env/Guangdong/Qingyuan/C18285099/2018-02-28	EPI915872	NA	Taiwan	A/duck/Taiwan/1702004/2017
EPI1366737	PB2	China	A/Env/Guangdong/Qingyuan/C18285099/2018-02-28	EPI1583527	PB1	Vietnam	A/chicken/Nghe An/14VTC/2015
EPI1366941	NS	China	A/Env/Guangdong/Shenzhen/C18061184/2018-05-08	EPI1583526	PB2	Vietnam	A/chicken/Nghe An/14VTC/2015
EPI1366736	PB2	China	A/Env/Guangdong/Shenzhen/C18061184/2018-05-08	EPI1583529	HA	Vietnam	A/chicken/Nghe An/14VTC/2015
EPI1367014	NP	China	A/Env/Guangdong/Shenzhen/C18061184/2018-05-08	EPI1583533	NS	Vietnam	A/chicken/Nghe An/14VTC/2015
EPI1366868	MP	China	A/Env/Guangdong/Shenzhen/C18061184/2018-05-08	EPI1583530	NP	Vietnam	A/chicken/Nghe An/14VTC/2015
EPI1583316	NS	Vietnam	A/chicken/Nghe An/02VTC/2018	EPI1583532	MP	Vietnam	A/chicken/Nghe An/14VTC/2015
EPI1583310	PB1	Vietnam	A/chicken/Nghe An/02VTC/2018	EPI749657	HA	China	A/Environment/Guangxi/42586/2015
EPI1583312	HA	Vietnam	A/chicken/Nghe An/02VTC/2018	EPI749654	PB2	China	A/Environment/Guangxi/42586/2015
EPI1583311	PA	Vietnam	A/chicken/Nghe An/02VTC/2018	EPI684542	NP	China	A/Environment/Shenzhen/1/2015
EPI1583314	NA	Vietnam	A/chicken/Nghe An/02VTC/2018	EPI684543	NS	China	A/Environment/Shenzhen/1/2015
EPI1583313	NP	Vietnam	A/chicken/Nghe An/02VTC/2018	EPI684544	MP	China	A/Environment/Shenzhen/1/2015
EPI1583315	MP	Vietnam	A/chicken/Nghe An/02VTC/2018	EPI684545	PA	China	A/Environment/Shenzhen/1/2015
EPI1583309	PB2	Vietnam	A/chicken/Nghe An/02VTC/2018	EPI684546	PB2	China	A/Environment/Shenzhen/1/2015
EPI1352854	NP	China	A/Guangxi/13486/2017	EPI684547	PB1	China	A/Environment/Shenzhen/1/2015
EPI1352856	MP	China	A/Guangxi/13486/2017	EPI684548	NA	China	A/Environment/Shenzhen/1/2015
EPI1352857	PA	China	A/Guangxi/13486/2017	EPI684549	HA	China	A/Environment/Shenzhen/1/2015
EPI1352858	PB2	China	A/Guangxi/13486/2017	EPI749718	PB2	China	A/Environment/Guangdong/40113/2015
EPI1352859	PB1	China	A/Guangxi/13486/2017	EPI749719	PB1	China	A/Environment/Guangdong/40113/2015
EPI1352860	NA	China	A/Guangxi/13486/2017	EPI749715	NS	China	A/Environment/Guangdong/40113/2015
EPI1352861	HA	China	A/Guangxi/13486/2017	EPI749716	MP	China	A/Environment/Guangdong/40113/2015
EPI1258038	PB2	China	A/Enviroment/Xuzhou/4018/2018	EPI749717	PA	China	A/Environment/Guangdong/40113/2015
EPI1258041	HA	China	A/Enviroment/Xuzhou/4018/2018	EPI749720	NA	China	A/Environment/Guangdong/40113/2015
EPI1258042	NP	China	A/Enviroment/Xuzhou/4018/2018	EPI749721	HA	China	A/Environment/Guangdong/40113/2015
EPI1258039	PB1	China	A/Enviroment/Xuzhou/4018/2018	EPI1329115	NS	Bangladesh	A/duck/Bangladesh/19D851/2017
EPI1258043	NA	China	A/Enviroment/Xuzhou/4018/2018	EPI1329116	MP	Bangladesh	A/duck/Bangladesh/19D851/2017
EPI1258040	PA	China	A/Enviroment/Xuzhou/4018/2018	EPI1329118	PB2	Bangladesh	A/duck/Bangladesh/19D851/2017
EPI1258051	NA	China	A/Chicken/Xuzhou/470/2017	EPI1329119	PB1	Bangladesh	A/duck/Bangladesh/19D851/2017
EPI1258046	PB2	China	A/Chicken/Xuzhou/470/2017	EPI1329120	NA	Bangladesh	A/duck/Bangladesh/19D851/2017
EPI1258048	PA	China	A/Chicken/Xuzhou/470/2017	EPI1329121	HA	Bangladesh	A/duck/Bangladesh/19D851/2017
EPI1258049	HA	China	A/Chicken/Xuzhou/470/2017	EPI1330513	NP	Bangladesh	A/goose/Bangladesh/19D855/2017
EPI1258050	NP	China	A/Chicken/Xuzhou/470/2017	EPI1330514	NS	Bangladesh	A/goose/Bangladesh/19D855/2017
EPI1426914	NS	China	A/Chicken/Suzhou/j1/2019	EPI1330515	MP	Bangladesh	A/goose/Bangladesh/19D855/2017
EPI1426911	NP	China	A/Chicken/Suzhou/j1/2019	EPI1330517	PB2	Bangladesh	A/goose/Bangladesh/19D855/2017
EPI1426910	HA	China	A/Chicken/Suzhou/j1/2019	EPI1330518	PB1	Bangladesh	A/goose/Bangladesh/19D855/2017
EPI1426912	NA	China	A/Chicken/Suzhou/j1/2019	EPI1330519	NA	Bangladesh	A/goose/Bangladesh/19D855/2017
EPI1426907	PB2	China	A/Chicken/Suzhou/j1/2019	EPI1330520	HA	Bangladesh	A/goose/Bangladesh/19D855/2017
EPI1426909	PA	China	A/Chicken/Suzhou/j1/2019	EPI954588	PB2	Italy	A/turkey/Italy/17VIR973-2/2017
EPI1426908	PB1	China	A/Chicken/Suzhou/j1/2019	EPI954589	PB1	Italy	A/turkey/Italy/17VIR973-2/2017
EPI1426913	MP	China	A/Chicken/Suzhou/j1/2019	EPI954586	MP	Italy	A/turkey/Italy/17VIR973-2/2017
EPI1429228	PA	China	A/Chicken/Suzhou/j5/2019	EPI954591	HA	Italy	A/turkey/Italy/17VIR973-2/2017
EPI1429231	NA	China	A/Chicken/Suzhou/j5/2019	EPI909385	PB2	Russian Federation	A/Ural owl/Voronezh/14/2017
EPI1429233	NS	China	A/Chicken/Suzhou/j5/2019	EPI909391	MP	Russian Federation	A/Ural owl/Voronezh/14/2017
EPI1429229	HA	China	A/Chicken/Suzhou/j5/2019	EPI1639960	NP	China	A/Whooper swan/Shanxi/7/2016
EPI1429232	MP	China	A/Chicken/Suzhou/j5/2019	EPI1639961	NS	China	A/Whooper swan/Shanxi/7/2016
EPI1429238	NP	China	A/Chicken/Suzhou/j6/2019	EPI1639962	MP	China	A/Whooper swan/Shanxi/7/2016
EPI1429235	PB1	China	A/Chicken/Suzhou/j6/2019	EPI1639963	PA	China	A/Whooper swan/Shanxi/7/2016
EPI1429234	PB2	China	A/Chicken/Suzhou/j6/2019	EPI1639964	PB2	China	A/Whooper swan/Shanxi/7/2016
EPI1429239	NA	China	A/Chicken/Suzhou/j6/2019	EPI1639965	PB1	China	A/Whooper swan/Shanxi/7/2016
EPI1366777	PB2	China	A/Env/Guangdong/C172790591/ZHQ/2017-5-8	EPI1639967	HA	China	A/Whooper swan/Shanxi/7/2016
EPI1366642	NA	China	A/Env/Guangdong/C172790591/ZHQ/2017-5-8	EPI823463	MP	Russian Federation	A/great crested grebe/Tyva/34/2016
EPI1366838	PA	China	A/Env/Guangdong/C172790591/ZHQ/2017-5-8	EPI823464	NS	Russian Federation	A/great crested grebe/Tyva/34/2016
EPI1366984	NS	China	A/Env/Guangdong/C172790591/ZHQ/2017-5-8	EPI823457	PB2	Russian Federation	A/great crested grebe/Tyva/34/2016
EPI1366679	PB1	China	A/Env/Guangdong/Foshan/C182750024/2018-01-09	EPI823460	HA	Russian Federation	A/great crested grebe/Tyva/34/2016
EPI1366612	NA	China	A/Env/Guangdong/Foshan/C182750024/2018-01-09	EPI823461	NP	Russian Federation	A/great crested grebe/Tyva/34/2016
EPI1366954	NS	China	A/Env/Guangdong/Foshan/C182750024/2018-01-09	EPI823459	PA	Russian Federation	A/great crested grebe/Tyva/34/2016
EPI1366749	PB2	China	A/Env/Guangdong/Foshan/C182750024/2018-01-09	EPI1639899	PA	China	A/Peacock/Hunan/13/2015
EPI1366812	PA	China	A/Env/Guangdong/Foshan/C182750024/2018-01-09	EPI1639900	PB2	China	A/Peacock/Hunan/13/2015
EPI1366881	MP	China	A/Env/Guangdong/Foshan/C182750024/2018-01-09	EPI1639902	NA	China	A/Peacock/Hunan/13/2015
EPI866083	PB1	Korea, Republic of	A/chicken/Korea/HN1/2016(H5N6)	EPI1639903	HA	China	A/Peacock/Hunan/13/2015
EPI866082	PB2	Korea, Republic of	A/chicken/Korea/HN1/2016(H5N6)	EPI1639872	NP	China	A/Green pheasant/Hunan/10/2015
EPI866085	HA	Korea, Republic of	A/chicken/Korea/HN1/2016(H5N6)	EPI1639873	NS	China	A/Green pheasant/Hunan/10/2015
EPI866084	PA	Korea, Republic of	A/chicken/Korea/HN1/2016(H5N6)	EPI1639874	MP	China	A/Green pheasant/Hunan/10/2015
EPI866087	NA	Korea, Republic of	A/chicken/Korea/HN1/2016(H5N6)	EPI1639875	PA	China	A/Green pheasant/Hunan/10/2015
EPI866086	NP	Korea, Republic of	A/chicken/Korea/HN1/2016(H5N6)	EPI1639876	PB2	China	A/Green pheasant/Hunan/10/2015
EPI1639936	NP	China	A/Silver Pheasant/Hunan/3/2016	EPI1639877	PB1	China	A/Green pheasant/Hunan/10/2015
EPI1639938	MP	China	A/Silver Pheasant/Hunan/3/2016	EPI1639878	NA	China	A/Green pheasant/Hunan/10/2015
EPI1639939	PA	China	A/Silver Pheasant/Hunan/3/2016	EPI1639879	HA	China	A/Green pheasant/Hunan/10/2015
EPI1639940	PB2	China	A/Silver Pheasant/Hunan/3/2016	EPI533586	PB1	China	A/Sichuan/26221/2014
EPI1639941	PB1	China	A/Silver Pheasant/Hunan/3/2016	EPI533590	NS	China	A/Sichuan/26221/2014
EPI1639937	NS	China	A/Silver Pheasant/Hunan/3/2016	EPI533585	PB2	China	A/Sichuan/26221/2014
EPI1639942	NA	China	A/Silver Pheasant/Hunan/3/2016	EPI533587	PA	China	A/Sichuan/26221/2014
EPI1639943	HA	China	A/Silver Pheasant/Hunan/3/2016	EPI533583	HA	China	A/Sichuan/26221/2014
EPI1639947	PA	China	A/Whooper Swan/Hunan/4/2016	EPI533588	NP	China	A/Sichuan/26221/2014
EPI1639948	PB2	China	A/Whooper Swan/Hunan/4/2016	EPI533589	MP	China	A/Sichuan/26221/2014
EPI1639945	NS	China	A/Whooper Swan/Hunan/4/2016	EPI533584	NA	China	A/Sichuan/26221/2014
EPI1639946	MP	China	A/Whooper Swan/Hunan/4/2016	EPI547672	PA	United Kingdom	A/duck/England/36254/14
EPI1639949	PB1	China	A/Whooper Swan/Hunan/4/2016	EPI547676	MP	United Kingdom	A/duck/England/36254/14
EPI1639950	NA	China	A/Whooper Swan/Hunan/4/2016	EPI547677	NS	United Kingdom	A/duck/England/36254/14
EPI1639951	HA	China	A/Whooper Swan/Hunan/4/2016	EPI547671	PB1	United Kingdom	A/duck/England/36254/14
EPI1639944	NP	China	A/Whooper Swan/Hunan/4/2016	EPI547670	PB2	United Kingdom	A/duck/England/36254/14
EPI1584019	PB2	Vietnam	A/chicken/Ha Tinh/73VTC/2017	EPI547673	HA	United Kingdom	A/duck/England/36254/14
EPI1584022	HA	Vietnam	A/chicken/Ha Tinh/73VTC/2017	EPI547674	NP	United Kingdom	A/duck/England/36254/14
EPI1584023	NP	Vietnam	A/chicken/Ha Tinh/73VTC/2017	EPI543006	NS	China	A/duck/Beijing/FS01/2014
EPI1584020	PB1	Vietnam	A/chicken/Ha Tinh/73VTC/2017	EPI542999	PB2	China	A/duck/Beijing/FS01/2014
EPI873676	PB2	China	A/Guangxi/55726/2016	EPI543001	PA	China	A/duck/Beijing/FS01/2014
EPI873669	HA	China	A/Guangxi/55726/2016	EPI543003	NP	China	A/duck/Beijing/FS01/2014
EPI1060749	PB2	China	A/Quail/Zhanjiang/16887/2016	EPI543000	PB1	China	A/duck/Beijing/FS01/2014
EPI1060751	PB1	China	A/Quail/Zhanjiang/16887/2016	EPI543005	MP	China	A/duck/Beijing/FS01/2014
EPI1060755	NA	China	A/Quail/Zhanjiang/16887/2016	EPI749754	NP	China	A/Environment/Guangdong/33311/2015
EPI1060752	PA	China	A/Quail/Zhanjiang/16887/2016	EPI749756	MP	China	A/Environment/Guangdong/33311/2015
EPI1060754	NP	China	A/Quail/Zhanjiang/16887/2016	EPI749757	PA	China	A/Environment/Guangdong/33311/2015
EPI1060753	HA	China	A/Quail/Zhanjiang/16887/2016	EPI749759	PB1	China	A/Environment/Guangdong/33311/2015
EPI687696	NS	China	A/Shenzhen/1/2016	EPI749760	NA	China	A/Environment/Guangdong/33311/2015
EPI687697	MP	China	A/Shenzhen/1/2016	EPI749761	HA	China	A/Environment/Guangdong/33311/2015
EPI687699	PA	China	A/Shenzhen/1/2016	EPI1639911	HA	China	A/Peacock/Hunan/15/2015
EPI687700	PB2	China	A/Shenzhen/1/2016	EPI1639904	NP	China	A/Peacock/Hunan/15/2015
EPI687695	NP	China	A/Shenzhen/1/2016	EPI1639909	PB1	China	A/Peacock/Hunan/15/2015
EPI687701	PB1	China	A/Shenzhen/1/2016	EPI1639905	NS	China	A/Peacock/Hunan/15/2015
EPI687702	NA	China	A/Shenzhen/1/2016	EPI1639906	MP	China	A/Peacock/Hunan/15/2015
EPI687704	HA	China	A/Shenzhen/1/2016	EPI1639880	NP	China	A/Common pheasant/Hunan/11/2015
EPI1098354	MP	China	A/Anhui/33162/2016	EPI1639881	NS	China	A/Common pheasant/Hunan/11/2015
EPI1098351	NS	China	A/Anhui/33162/2016	EPI1639882	MP	China	A/Common pheasant/Hunan/11/2015
EPI1098349	PB1	China	A/Anhui/33162/2016	EPI1639883	PA	China	A/Common pheasant/Hunan/11/2015
EPI1098350	PA	China	A/Anhui/33162/2016	EPI1639885	PB1	China	A/Common pheasant/Hunan/11/2015
EPI1098352	NP	China	A/Anhui/33162/2016	EPI1639886	NA	China	A/Common pheasant/Hunan/11/2015
EPI1098348	PB2	China	A/Anhui/33162/2016	EPI1639887	HA	China	A/Common pheasant/Hunan/11/2015
EPI1098355	HA	China	A/Anhui/33162/2016	EPI1639893	PB1	China	A/Peacock/Hunan/12/2015
EPI961176	PB2	China	A/Hubei/29578/2016	EPI1639895	HA	China	A/Peacock/Hunan/12/2015
EPI961182	MP	China	A/Hubei/29578/2016	EPI867050	NP	Japan	A/muscovy duck/Aomori/1-7T/2016
EPI961177	PB1	China	A/Hubei/29578/2016	EPI867052	MP	Japan	A/muscovy duck/Aomori/1-7T/2016
EPI961178	PA	China	A/Hubei/29578/2016	EPI867053	PA	Japan	A/muscovy duck/Aomori/1-7T/2016
EPI961179	NS	China	A/Hubei/29578/2016	EPI867055	PB1	Japan	A/muscovy duck/Aomori/1-7T/2016
EPI961180	NP	China	A/Hubei/29578/2016	EPI867056	NA	Japan	A/muscovy duck/Aomori/1-7T/2016
EPI961181	NA	China	A/Hubei/29578/2016	EPI867057	HA	Japan	A/muscovy duck/Aomori/1-7T/2016
EPI961183	HA	China	A/Hubei/29578/2016	EPI1119073	NA	Taiwan	A/spoonbill/Taiwan/DB645/2017
EPI1202730	PB1	China	A/Fujian-Sanyuan/21099/2017	EPI1119065	HA	Taiwan	A/spoonbill/Taiwan/DB645/2017
EPI1202724	PA	China	A/Fujian-Sanyuan/21099/2017	EPI1119048	PB1	Taiwan	A/spoonbill/Taiwan/DB645/2017
EPI1202725	NS	China	A/Fujian-Sanyuan/21099/2017	EPI684558	NP	China	A/Environment/Shenzhen/3/2015
EPI1202731	PB2	China	A/Fujian-Sanyuan/21099/2017	EPI684561	PA	China	A/Environment/Shenzhen/3/2015
EPI1202728	MP	China	A/Fujian-Sanyuan/21099/2017	EPI661403	PA	China	A/duck/Guangdong/04.16 LGDBL007/2015(Mixed)
EPI1202729	HA	China	A/Fujian-Sanyuan/21099/2017	EPI1639986	MP	China	A/Black swan/Hubei/3/2017
EPI1366706	PB1	China	A/Duck/Guangdong/Yangjiang/PO18284009/2018-01-09	EPI1639987	PA	China	A/Black swan/Hubei/3/2017
EPI1366641	NA	China	A/Duck/Guangdong/Yangjiang/PO18284009/2018-01-09	EPI1639991	HA	China	A/Black swan/Hubei/3/2017
EPI1366837	PA	China	A/Duck/Guangdong/Yangjiang/PO18284009/2018-01-09	EPI1169140	PA	Russian Federation	A/chicken/Rostov-on-Don/1321/2017
EPI1366983	NS	China	A/Duck/Guangdong/Yangjiang/PO18284009/2018-01-09	EPI1169149	MP	Russian Federation	A/chicken/Rostov-on-Don/1321/2017
EPI1367056	NP	China	A/Duck/Guangdong/Yangjiang/PO18284009/2018-01-09	EPI1169147	HA	Russian Federation	A/chicken/Rostov-on-Don/1321/2017
EPI1366564	HA	China	A/Duck/Guangdong/Yangjiang/PO18284009/2018-01-09	EPI1169143	NP	Russian Federation	A/chicken/Rostov-on-Don/1321/2017
EPI1366705	PB1	China	A/Env/Guangdong/zhongshan/C172870590/2017-11-28	EPI1169150	NS	Russian Federation	A/chicken/Rostov-on-Don/1321/2017
EPI1366836	PA	China	A/Env/Guangdong/zhongshan/C172870590/2017-11-28	EPI866971	PA	Hungary	A/chicken/Hungary/59048/2016
EPI1366982	NS	China	A/Env/Guangdong/zhongshan/C172870590/2017-11-28	EPI866976	HA	Hungary	A/chicken/Hungary/59048/2016
EPI1366909	MP	China	A/Env/Guangdong/zhongshan/C172870590/2017-11-28	EPI866975	NS	Hungary	A/chicken/Hungary/59048/2016
EPI1367055	NP	China	A/Env/Guangdong/zhongshan/C172870590/2017-11-28	EPI866972	NP	Hungary	A/chicken/Hungary/59048/2016
EPI1366698	PB1	China	A/Env/Guangdong/EN17275405/FSH/2017-10-18	EPI959409	PA	Netherlands	A/Eurasian Wigeon/Netherlands/4/2016
EPI1366829	PA	China	A/Env/Guangdong/EN17275405/FSH/2017-10-18	EPI959413	HA	Netherlands	A/Eurasian Wigeon/Netherlands/4/2016
EPI1366975	NS	China	A/Env/Guangdong/EN17275405/FSH/2017-10-18	EPI1122892	PA	Greece	A/chicken/Greece/39_2017b/2017
EPI1366902	MP	China	A/Env/Guangdong/EN17275405/FSH/2017-10-18	EPI1122893	HA	Greece	A/chicken/Greece/39_2017b/2017
EPI1367048	NP	China	A/Env/Guangdong/EN17275405/FSH/2017-10-18	EPI1122894	NP	Greece	A/chicken/Greece/39_2017b/2017
EPI1366690	PB1	China	A/Env/Guangdong/Shaoguan/C17272470/2018-01-16	EPI1122895	NA	Greece	A/chicken/Greece/39_2017b/2017
EPI1366967	NS	China	A/Env/Guangdong/Shaoguan/C17272470/2018-01-16	EPI909364	HA	Denmark	A/tufted duck/Denmark/17740-1/2016
EPI1366625	NA	China	A/Env/Guangdong/Shaoguan/C17272470/2018-01-16	EPI675770	HA	China	A/chicken/Sichuan/J1/2014
EPI1366894	MP	China	A/Env/Guangdong/Shaoguan/C17272470/2018-01-16	EPI1200505	NS	Korea, Republic of	A/Mandarin_duck/Korea/K17-1873/2017
EPI1367040	NP	China	A/Env/Guangdong/Shaoguan/C17272470/2018-01-16	EPI1200503	NA	Korea, Republic of	A/Mandarin_duck/Korea/K17-1873/2017
EPI1366692	PB1	China	A/Env/Guangdong/Foshan/C182750020/2018-01-02	EPI517164	MP	Japan	A/Chicken/Kumamoto/1-7/2014
EPI1366823	PA	China	A/Env/Guangdong/Foshan/C182750020/2018-01-02	EPI517161	HA	Japan	A/Chicken/Kumamoto/1-7/2014
EPI1366969	NS	China	A/Env/Guangdong/Foshan/C182750020/2018-01-02	EPI1060727	NS	China	A/Duck/Zhanjiang/15577/2015
EPI1366627	NA	China	A/Env/Guangdong/Foshan/C182750020/2018-01-02	EPI1639912	NP	China	A/Peacock/Hunan/14/2015
EPI1367042	NP	China	A/Env/Guangdong/Foshan/C182750020/2018-01-02	EPI1639916	PB2	China	A/Peacock/Hunan/14/2015
EPI1366703	PB1	China	A/Env/Guangdong/C17285752/QY/2017-11-21	EPI1639913	NS	China	A/Peacock/Hunan/14/2015
EPI1366834	PA	China	A/Env/Guangdong/C17285752/QY/2017-11-21	EPI1639914	MP	China	A/Peacock/Hunan/14/2015
EPI1367053	NP	China	A/Env/Guangdong/C17285752/QY/2017-11-21	EPI1639919	HA	China	A/Peacock/Hunan/14/2015
EPI1366561	HA	China	A/Env/Guangdong/C17285752/QY/2017-11-21	EPI1170179	PA	Russian Federation	A/chicken/Kostroma/1717/2017
EPI1366685	PB1	China	A/Env/Guangdong/Foshan/C182750085/2018-01-30	EPI1170180	HA	Russian Federation	A/chicken/Kostroma/1717/2017
EPI1366960	NS	China	A/Env/Guangdong/Foshan/C182750085/2018-01-30	EPI1170181	MP	Russian Federation	A/chicken/Kostroma/1717/2017
EPI1366618	NA	China	A/Env/Guangdong/Foshan/C182750085/2018-01-30	EPI1170187	PB2	Russian Federation	A/chicken/Kostroma/1717/2017
EPI1366817	PA	China	A/Env/Guangdong/Foshan/C182750085/2018-01-30	EPI666538	PB2	China	A/environment/Jiangxi/01.08 YGCB016/2015(Mixed)
EPI1367033	NP	China	A/Env/Guangdong/Foshan/C182750085/2018-01-30	EPI666546	PB2	China	A/environment/Jiangxi/01.14 NCJD024/2015(Mixed)
EPI1366541	HA	China	A/Env/Guangdong/Foshan/C182750085/2018-01-30	EPI1342069	PB1	Korea, Republic of	A/chicken/Korea/H238/2018
EPI1366693	PB1	China	A/Duck/Guangdong/PO1707260017/GZH/2017-08-02	EPI1342064	NP	Korea, Republic of	A/chicken/Korea/H238/2018
EPI1366824	PA	China	A/Duck/Guangdong/PO1707260017/GZH/2017-08-02	EPI1342066	MP	Korea, Republic of	A/chicken/Korea/H238/2018
EPI1366970	NS	China	A/Duck/Guangdong/PO1707260017/GZH/2017-08-02	EPI1342067	PA	Korea, Republic of	A/chicken/Korea/H238/2018
EPI1366628	NA	China	A/Duck/Guangdong/PO1707260017/GZH/2017-08-02	EPI1342071	HA	Korea, Republic of	A/chicken/Korea/H238/2018
EPI1367043	NP	China	A/Duck/Guangdong/PO1707260017/GZH/2017-08-02	EPI431457	NP	China	A/duck/Hebei/3/2011
EPI1366551	HA	China	A/Duck/Guangdong/PO1707260017/GZH/2017-08-02	EPI431454	PB1	China	A/duck/Hebei/3/2011
EPI1366655	PB1	China	A/Duck/Guangdong/PO17281256/MZH/2017-8-21	EPI431456	HA	China	A/duck/Hebei/3/2011
EPI1366583	NA	China	A/Duck/Guangdong/PO17281256/MZH/2017-8-21	EPI1215862	HA	China	A/goose/Guangdong/SH7/2013(H5N1)
EPI1366790	PA	China	A/Duck/Guangdong/PO17281256/MZH/2017-8-21	EPI1215863	NP	China	A/goose/Guangdong/SH7/2013(H5N1)
EPI1366925	NS	China	A/Duck/Guangdong/PO17281256/MZH/2017-8-21	EPI1721898	HA	Bulgaria	A/duck/Bulgaria/Plovdiv/76-2/2018
EPI1366998	NP	China	A/Duck/Guangdong/PO17281256/MZH/2017-8-21	EPI431448	HA	China	A/duck/Hebei/2/2011
EPI1366506	HA	China	A/Duck/Guangdong/PO17281256/MZH/2017-8-21	EPI431449	NP	China	A/duck/Hebei/2/2011
EPI1366674	PB1	China	A/Env/Guangdong/C17272382/SHG/2017-11-14	EPI1251110	NS	Japan	A/chicken/Kagawa/1T-1/2018
EPI1366949	NS	China	A/Env/Guangdong/C17272382/SHG/2017-11-14	EPI1251115	NA	Japan	A/chicken/Kagawa/1T-1/2018
EPI1366807	PA	China	A/Env/Guangdong/C17272382/SHG/2017-11-14	EPI1719034	PA	China	A/Whooper swan/Xinjiang/13/2020
EPI1367022	NP	China	A/Env/Guangdong/C17272382/SHG/2017-11-14	EPI1719035	PB2	China	A/Whooper swan/Xinjiang/13/2020
EPI1665379	MP	Vietnam	A/chicken/Ba Ria-Vung Tau/21078VTC/2019	EPI1719036	PB1	China	A/Whooper swan/Xinjiang/13/2020
EPI1665376	HA	Vietnam	A/chicken/Ba Ria-Vung Tau/21078VTC/2019	EPI1719031	NP	China	A/Whooper swan/Xinjiang/13/2020
EPI1665377	NP	Vietnam	A/chicken/Ba Ria-Vung Tau/21078VTC/2019	EPI1719032	NS	China	A/Whooper swan/Xinjiang/13/2020
EPI1665374	PB1	Vietnam	A/chicken/Ba Ria-Vung Tau/21078VTC/2019	EPI1719033	MP	China	A/Whooper swan/Xinjiang/13/2020
EPI1665383	PA	Vietnam	A/chicken/Dong Nai/25437VTC/2019	EPI1719037	NA	China	A/Whooper swan/Xinjiang/13/2020
EPI1665388	NS	Vietnam	A/chicken/Dong Nai/25437VTC/2019	EPI1719038	HA	China	A/Whooper swan/Xinjiang/13/2020
EPI1665385	NP	Vietnam	A/chicken/Dong Nai/25437VTC/2019	EPI1719026	PA	China	A/Whooper swan/Xinjiang/12/2020
EPI1665382	PB1	Vietnam	A/chicken/Dong Nai/25437VTC/2019	EPI1719027	PB2	China	A/Whooper swan/Xinjiang/12/2020
EPI1665387	MP	Vietnam	A/chicken/Dong Nai/25437VTC/2019	EPI1719028	PB1	China	A/Whooper swan/Xinjiang/12/2020
EPI1665384	HA	Vietnam	A/chicken/Dong Nai/25437VTC/2019	EPI1719023	NP	China	A/Whooper swan/Xinjiang/12/2020
EPI1394244	NP	China	A/Chicken/Yangzhou/f14/2018	EPI1719024	NS	China	A/Whooper swan/Xinjiang/12/2020
EPI1394245	NA	China	A/Chicken/Yangzhou/f14/2018	EPI1719025	MP	China	A/Whooper swan/Xinjiang/12/2020
EPI1394247	NS	China	A/Chicken/Yangzhou/f14/2018	EPI1719029	NA	China	A/Whooper swan/Xinjiang/12/2020
EPI1394246	MP	China	A/Chicken/Yangzhou/f14/2018	EPI1719030	HA	China	A/Whooper swan/Xinjiang/12/2020
EPI1394242	PA	China	A/Chicken/Yangzhou/f14/2018	EPI1719015	NP	China	A/Whooper swan/Xinjiang/11/2020
EPI1394202	HA	China	A/Chicken/Yangzhou/f6/2018	EPI1719016	NS	China	A/Whooper swan/Xinjiang/11/2020
EPI1394201	PA	China	A/Chicken/Yangzhou/f6/2018	EPI1719017	MP	China	A/Whooper swan/Xinjiang/11/2020
EPI1394204	NA	China	A/Chicken/Yangzhou/f6/2018	EPI1719018	PA	China	A/Whooper swan/Xinjiang/11/2020
EPI1366825	PA	China	A/Env/Guangdong/Zhaoqing/C172790995/2017-12-12	EPI1719019	PB2	China	A/Whooper swan/Xinjiang/11/2020
EPI1366971	NS	China	A/Env/Guangdong/Zhaoqing/C172790995/2017-12-12	EPI1719020	PB1	China	A/Whooper swan/Xinjiang/11/2020
EPI1366629	NA	China	A/Env/Guangdong/Zhaoqing/C172790995/2017-12-12	EPI1719021	NA	China	A/Whooper swan/Xinjiang/11/2020
EPI1366898	MP	China	A/Env/Guangdong/Zhaoqing/C172790995/2017-12-12	EPI1719022	HA	China	A/Whooper swan/Xinjiang/11/2020
EPI1367044	NP	China	A/Env/Guangdong/Zhaoqing/C172790995/2017-12-12	EPI1719007	NP	China	A/Whooper swan/Xinjiang/10/2020
EPI1366552	HA	China	A/Env/Guangdong/Zhaoqing/C172790995/2017-12-12	EPI1719008	NS	China	A/Whooper swan/Xinjiang/10/2020
EPI1366961	NS	China	A/Env/Guangdong/Jieyang/C18289059/2018-02-06	EPI1719009	MP	China	A/Whooper swan/Xinjiang/10/2020
EPI1366619	NA	China	A/Env/Guangdong/Jieyang/C18289059/2018-02-06	EPI1719010	PA	China	A/Whooper swan/Xinjiang/10/2020
EPI1366818	PA	China	A/Env/Guangdong/Jieyang/C18289059/2018-02-06	EPI1719011	PB2	China	A/Whooper swan/Xinjiang/10/2020
EPI1367034	NP	China	A/Env/Guangdong/Jieyang/C18289059/2018-02-06	EPI1719012	PB1	China	A/Whooper swan/Xinjiang/10/2020
EPI1366835	PA	China	A/Env/Guangdong/C17285753/QY/2017-11-21	EPI1719013	NA	China	A/Whooper swan/Xinjiang/10/2020
EPI1366981	NS	China	A/Env/Guangdong/C17285753/QY/2017-11-21	EPI1719014	HA	China	A/Whooper swan/Xinjiang/10/2020
EPI1367054	NP	China	A/Env/Guangdong/C17285753/QY/2017-11-21	EPI1719002	PA	China	A/Whooper swan/Xinjiang/9/2020
EPI1366562	HA	China	A/Env/Guangdong/C17285753/QY/2017-11-21	EPI1719003	PB2	China	A/Whooper swan/Xinjiang/9/2020
EPI1366828	PA	China	A/Env/Guangdong/C17059521/YF/2017-11-14	EPI1719004	PB1	China	A/Whooper swan/Xinjiang/9/2020
EPI1366974	NS	China	A/Env/Guangdong/C17059521/YF/2017-11-14	EPI1718999	NP	China	A/Whooper swan/Xinjiang/9/2020
EPI1366632	NA	China	A/Env/Guangdong/C17059521/YF/2017-11-14	EPI1719000	NS	China	A/Whooper swan/Xinjiang/9/2020
EPI1366901	MP	China	A/Env/Guangdong/C17059521/YF/2017-11-14	EPI1719001	MP	China	A/Whooper swan/Xinjiang/9/2020
EPI1367047	NP	China	A/Env/Guangdong/C17059521/YF/2017-11-14	EPI1719005	NA	China	A/Whooper swan/Xinjiang/9/2020
EPI1366586	NA	China	A/Duck/Guangdong/PO17281388/MZH/2017-10-24	EPI1719006	HA	China	A/Whooper swan/Xinjiang/9/2020
EPI1366791	PA	China	A/Duck/Guangdong/PO17281388/MZH/2017-10-24	EPI1718997	NA	China	A/Whooper swan/Xinjiang/8/2020
EPI1366928	NS	China	A/Duck/Guangdong/PO17281388/MZH/2017-10-24	EPI1718998	HA	China	A/Whooper swan/Xinjiang/8/2020
EPI1367001	NP	China	A/Duck/Guangdong/PO17281388/MZH/2017-10-24	EPI1718994	PA	China	A/Whooper swan/Xinjiang/8/2020
EPI1366855	MP	China	A/Duck/Guangdong/PO17281388/MZH/2017-10-24	EPI1718995	PB2	China	A/Whooper swan/Xinjiang/8/2020
EPI1366839	PA	China	A/Env/Guangdong/C172811482/MZH/2017-10-16	EPI1718996	PB1	China	A/Whooper swan/Xinjiang/8/2020
EPI1366985	NS	China	A/Env/Guangdong/C172811482/MZH/2017-10-16	EPI1718991	NP	China	A/Whooper swan/Xinjiang/8/2020
EPI1366912	MP	China	A/Env/Guangdong/C172811482/MZH/2017-10-16	EPI1718992	NS	China	A/Whooper swan/Xinjiang/8/2020
EPI1366814	PA	China	A/Env/Guangdong/Jieyang/C17289388/2017-12-05	EPI1718993	MP	China	A/Whooper swan/Xinjiang/8/2020
EPI1366616	NA	China	A/Env/Guangdong/Jieyang/C17289390/2017-12-05	EPI1718986	PA	China	A/Whooper swan/Xinjiang/7/2020
EPI1366958	NS	China	A/Env/Guangdong/Jieyang/C17289390/2017-12-05	EPI1718987	PB2	China	A/Whooper swan/Xinjiang/7/2020
EPI1366815	PA	China	A/Env/Guangdong/Jieyang/C17289390/2017-12-05	EPI1718988	PB1	China	A/Whooper swan/Xinjiang/7/2020
EPI1366885	MP	China	A/Env/Guangdong/Jieyang/C17289390/2017-12-05	EPI1718983	NP	China	A/Whooper swan/Xinjiang/7/2020
EPI1367031	NP	China	A/Env/Guangdong/Jieyang/C17289390/2017-12-05	EPI1718984	NS	China	A/Whooper swan/Xinjiang/7/2020
EPI1366963	NS	China	A/Env/Guangdong/C172790853/ZHQ/2017-10-30	EPI1718985	MP	China	A/Whooper swan/Xinjiang/7/2020
EPI1366819	PA	China	A/Env/Guangdong/C172790853/ZHQ/2017-10-30	EPI1718989	NA	China	A/Whooper swan/Xinjiang/7/2020
EPI1366890	MP	China	A/Env/Guangdong/C172790853/ZHQ/2017-10-30	EPI1718990	HA	China	A/Whooper swan/Xinjiang/7/2020
EPI1367036	NP	China	A/Env/Guangdong/C172790853/ZHQ/2017-10-30	EPI1718978	PA	China	A/Whooper swan/Xinjiang/6/2020
EPI1366544	HA	China	A/Env/Guangdong/C172790853/ZHQ/2017-10-30	EPI1718979	PB2	China	A/Whooper swan/Xinjiang/6/2020
EPI1366611	NA	China	A/Env/Guangdong/C172752329/FSH/2017-11-27	EPI1718980	PB1	China	A/Whooper swan/Xinjiang/6/2020
EPI1366953	NS	China	A/Env/Guangdong/C172752329/FSH/2017-11-27	EPI1718975	NP	China	A/Whooper swan/Xinjiang/6/2020
EPI1366811	PA	China	A/Env/Guangdong/C172752329/FSH/2017-11-27	EPI1718976	NS	China	A/Whooper swan/Xinjiang/6/2020
EPI1583719	MP	Vietnam	A/chicken/Nghe An/27VTC/2018	EPI1718977	MP	China	A/Whooper swan/Xinjiang/6/2020
EPI1583720	NS	Vietnam	A/chicken/Nghe An/27VTC/2018	EPI1718981	NA	China	A/Whooper swan/Xinjiang/6/2020
EPI1583715	PA	Vietnam	A/chicken/Nghe An/27VTC/2018	EPI1718982	HA	China	A/Whooper swan/Xinjiang/6/2020
EPI1583716	HA	Vietnam	A/chicken/Nghe An/27VTC/2018	EPI1718970	PA	China	A/Mute swan/Xinjiang/5/2020
EPI1665393	NP	Vietnam	A/chicken/Thanh Hoa/13836VTC/2019	EPI1718971	PB2	China	A/Mute swan/Xinjiang/5/2020
EPI1665394	NA	Vietnam	A/chicken/Thanh Hoa/13836VTC/2019	EPI1718972	PB1	China	A/Mute swan/Xinjiang/5/2020
EPI1665391	PA	Vietnam	A/chicken/Thanh Hoa/13836VTC/2019	EPI1718967	NP	China	A/Mute swan/Xinjiang/5/2020
EPI1363701	NS	Vietnam	A/Muscovy duck/Long An/AI470/2018	EPI1718968	NS	China	A/Mute swan/Xinjiang/5/2020
EPI1363703	PA	Vietnam	A/Muscovy duck/Long An/AI470/2018	EPI1718969	MP	China	A/Mute swan/Xinjiang/5/2020
EPI1363706	NA	Vietnam	A/Muscovy duck/Long An/AI470/2018	EPI1718973	NA	China	A/Mute swan/Xinjiang/5/2020
EPI1583307	MP	Vietnam	A/chicken/Nghe An/01VTC/2018	EPI1718974	HA	China	A/Mute swan/Xinjiang/5/2020
EPI1583303	PA	Vietnam	A/chicken/Nghe An/01VTC/2018	EPI1718962	PA	China	A/Mute swan/Xinjiang/4/2020
EPI1583308	NS	Vietnam	A/chicken/Nghe An/01VTC/2018	EPI1718963	PB2	China	A/Mute swan/Xinjiang/4/2020
EPI1583304	HA	Vietnam	A/chicken/Nghe An/01VTC/2018	EPI1718964	PB1	China	A/Mute swan/Xinjiang/4/2020
EPI1366793	PA	China	A/Env/Guangdong/Huizhou/C18280077/2018-02-22	EPI1718959	NP	China	A/Mute swan/Xinjiang/4/2020
EPI1366931	NS	China	A/Env/Guangdong/Huizhou/C18280077/2018-02-22	EPI1718960	NS	China	A/Mute swan/Xinjiang/4/2020
EPI1367004	NP	China	A/Env/Guangdong/Huizhou/C18280077/2018-02-22	EPI1718961	MP	China	A/Mute swan/Xinjiang/4/2020
EPI1366858	MP	China	A/Env/Guangdong/Huizhou/C18280077/2018-02-22	EPI1718965	NA	China	A/Mute swan/Xinjiang/4/2020
EPI1366944	NS	China	A/Env/Guangdong/Foshan/C182753007/2018-01-02	EPI1718966	HA	China	A/Mute swan/Xinjiang/4/2020
EPI1366804	PA	China	A/Env/Guangdong/Foshan/C182753007/2018-01-02	EPI1718954	PA	China	A/Whooper swan/Xinjiang/3/2020
EPI1366871	MP	China	A/Env/Guangdong/Foshan/C182753007/2018-01-02	EPI1718955	PB2	China	A/Whooper swan/Xinjiang/3/2020
EPI1366525	HA	China	A/Env/Guangdong/Foshan/C182753007/2018-01-02	EPI1718956	PB1	China	A/Whooper swan/Xinjiang/3/2020
EPI1366806	PA	China	A/Env/Guangdong/Dongguan/C172863577/2017-12-04	EPI1718951	NP	China	A/Whooper swan/Xinjiang/3/2020
EPI1060733	NA	China	A/Chicken/Huizhou/16274/2016(H5N6)	EPI1718952	NS	China	A/Whooper swan/Xinjiang/3/2020
EPI1060730	PA	China	A/Chicken/Huizhou/16274/2016(H5N6)	EPI1718953	MP	China	A/Whooper swan/Xinjiang/3/2020
EPI1060735	NS	China	A/Chicken/Huizhou/16274/2016(H5N6)	EPI1718957	NA	China	A/Whooper swan/Xinjiang/3/2020
EPI1333910	HA	China	A/Environment/Fujian/28686/2016	EPI1718958	HA	China	A/Whooper swan/Xinjiang/3/2020
EPI1333909	PA	China	A/Environment/Fujian/28686/2016	EPI1718943	NP	China	A/Whooper swan/Xinjiang/2/2020
EPI1366549	HA	China	A/Env/Guangdong/zhanjiang/C18277135/2018-04-02	EPI1718944	NS	China	A/Whooper swan/Xinjiang/2/2020
EPI1366540	HA	China	A/Env/Guangdong/zhanjiang/C18277136/2018-04-02	EPI1718945	MP	China	A/Whooper swan/Xinjiang/2/2020
EPI1366965	NS	China	A/Env/Guangdong/C17285757/QY/2017-11-21	EPI1718946	PA	China	A/Whooper swan/Xinjiang/2/2020
EPI1366623	NA	China	A/Env/Guangdong/C17285757/QY/2017-11-21	EPI1718947	PB2	China	A/Whooper swan/Xinjiang/2/2020
EPI1367038	NP	China	A/Env/Guangdong/C17285757/QY/2017-11-21	EPI1718948	PB1	China	A/Whooper swan/Xinjiang/2/2020
EPI1366546	HA	China	A/Env/Guangdong/C17285757/QY/2017-11-21	EPI1718949	NA	China	A/Whooper swan/Xinjiang/2/2020
EPI1258055	PB1	China	A/Enviroment/Xuzhou/461/2017	EPI1718950	HA	China	A/Whooper swan/Xinjiang/2/2020
EPI1258056	PA	China	A/Enviroment/Xuzhou/461/2017	EPI1718935	NP	China	A/Whooper swan/Xinjiang/1/2020
EPI1258057	HA	China	A/Enviroment/Xuzhou/461/2017	EPI1718936	NS	China	A/Whooper swan/Xinjiang/1/2020
EPI1258059	NA	China	A/Enviroment/Xuzhou/461/2017	EPI1718937	MP	China	A/Whooper swan/Xinjiang/1/2020
EPI1366878	MP	China	A/Env/Guangdong/C172752326/FSH/2017-11-27	EPI1718938	PA	China	A/Whooper swan/Xinjiang/1/2020
EPI1366532	HA	China	A/Env/Guangdong/C172752326/FSH/2017-11-27	EPI1718939	PB2	China	A/Whooper swan/Xinjiang/1/2020
EPI1366962	NS	China	A/Env/Guangdong/C17059359/YF/2017-05-31	EPI1718940	PB1	China	A/Whooper swan/Xinjiang/1/2020
EPI1367035	NP	China	A/Env/Guangdong/C17059359/YF/2017-05-31	EPI1718941	NA	China	A/Whooper swan/Xinjiang/1/2020
EPI1366543	HA	China	A/Env/Guangdong/C17059359/YF/2017-05-31	EPI1718942	HA	China	A/Whooper swan/Xinjiang/1/2020
EPI1639975	HA	China	A/Greylag goose/Hunan/1/2017

## Sheet: Appendix 2 Table 2
Article DOI: https://doi.org/10.3201/eid2704.203859
Highly Pathogenic Avian Influenza Clade 2.3.4.4 Subtype H5N6 Viruses Isolated from Wild Whooper Swans, Mongolia, 2020
Appendix 2 Table 2. Amino acid substituion analysis of MN-H5N6/2020, Xinjiang-H5N6/2020 and human isolates of HPAI H5N6 viruses of clade 2.3.4.4 group C
Virus	HA (H5 numbering)*									NA†	PB2‡			NS§
	94	123	126	133	154	156	188	222	224	59-69	591	627	701	42	80-84	PDZ
MN-H5N6/2020	N	S	Del	A	N	A	I	Q	G	Del	Q	E	D	S	Del	ESEV
Xinjiang-H5N6/2020	N	S	Del	A	N	A	I	Q	G	Del	Q	E	D	S	Del	ESEV
A/Guangdong/18SF020/2018	N	S	Del	A	N	A	T	Q	G	Del	Q	X	D	S	Del	ESEV
A/Guangxi/13486/2018	N	S	Del	A	N	A	T	Q	G	Del	Q	K	D	S	Del	ESEV
A/Guangxi/31906/2018	N	S	Del	A	N	A	A	Q	G	Del	Q	K	D	S	Del	ESEV
A/Guangxi/32797/2018	N	S	Del	A	N	A	A	Q	G	Del	Q	K	D	S	Del	ESEV
A/Jiangsu/32888/2018	N	P	Del	X	N	A	T	Q	G	Del	Q	E	D	S	Del	No
A/Jiangsu/1/2018	N	P	Del	V	N	A	T	Q	G	Del	Q	E	D	S	Del	No
A/China/Original/2018	N	P	Del	A	N	A	T	Q	G	Del	Q	E	D	S	Del	No
Del, deletion; HA, haemagglutinin; NA, neuraminidase; NS, nonstructual protein; PB2, basic polymerase 2; PDZ, PDZ binding motif. *D94N, S123P, S133A, S154N, T156A, T188I, Q222L, and G224S mutations in HA are known to be associated with increased binding to human-like receptor (α-2,6 sialic acid). †NA stalk deletion is known to be associated with enhanced pathogenicity in mice. ‡Q591K, E627K, and …
